# Supplementary material for: Humoral Immune Responses in Patients with Severe COVID-19: A Comparative Pilot Study between Individuals Infected by SARS-CoV-2 during the Wild-Type and the Delta Periods
Source: Microorganisms. 2023 Sep 20;11(9):2347. doi: 10.3390/microorganisms11092347 (PMC10536989; doi:10.3390/microorganisms11092347)
Supplement: Supplementary file 1 [file microorganisms-11-02347-s001.zip]

Archive with 1 entries (1 files):
- microorganisms-2577075-supplementary.pdf
